# Supplementary material for: Different mechanisms activated by mild versus strong loading in rat Achilles tendon healing
Source: PLoS One. 2018 Jul 25;13(7):e0201211. doi: 10.1371/journal.pone.0201211 (PMC6059492; doi:10.1371/journal.pone.0201211)
Supplement: S1 Dataset — Data from each rat for callus width and depth, gap distance, transverse area, peak force, peak stress, stiffness, elastic modulus, and energy uptake. (XLSX) [file pone.0201211.s001.xlsx]

## Sheet: Blad1
GROUP	CALLUS WIDTH	CALLUS DEPTH	GAP DISTANCE	TRANSVERSE AREA	PEAK FORCE	PEAK STRESS	STIFFNESS	ELASTIC MODULUS	ENERGY
Mild loading	4.15	3.01	4.11	9.80583	9.306	0.949028	1.861	0.780017	15.72
Mild loading	3.24	3.45	4.9	8.77473	7.679	0.875127	1.633	0.911903	11.52
Mild loading	3.27	2.74	5.89	7.03344	10.27	1.46017	2.416	2.02323	13.57
Mild loading	3.88	2.83	4.48	8.61961	9.645	1.11896	2.7	1.40331	12.26
Mild loading	3.86	2.78	4.27	8.42368	11.21	1.33077	3.032	1.53693	12.08
Mild loading	3.95	2.86	4.93	8.86815	7.593	0.856211	2.002	1.11296	8.823
Mild loading	3.36	2.83	4.51	7.46441	8.976	1.20251	2.268	1.37033	9.287
Mild loading	3.46	3.3	3.62	8.96313	11.49	1.28192	2.467	0.996364	13.94
Mild loading	4.16	4.12	4.09	13.4543	10.27	0.763326	2.499	0.759678	14.56
Mild loading	3.17	2.7	5	6.71882	8.551	1.27269	2.91	2.16556	7.991
Strong loading	4.16	3.43	9.86	11.201	23.85	2.12927	3.438	3.0264	52.53
Strong loading	5.32	4.41	8.74	18.417	22.94	1.24559	3.437	1.63106	68.26
Strong loading	4.81	3.22	10.56	12.1582	23.08	1.8983	3.467	3.01125	49.48
Strong loading	4.87	2.91	13.23	11.1248	30.57	2.74792	4.594	5.46335	64.52
Strong loading	5.19	3.69	10.87	15.0336	24	1.59642	4.116	2.97606	47.15
Strong loading	5.13	3.11	14.06	12.5241	16.09	1.28472	2.083	2.33845	60.18
Strong loading	5.3	4.03	9.43	16.7668	42.63	2.54252	4.89	2.75024	117.6
Strong loading	4.8	3.71	11.72	13.9793	31.89	2.28123	4.595	3.85237	65.32
Strong loading	4.97	3.26	9.93	12.7187	27.25	2.14251	4.95	3.86466	56.07
Strong loading	6.09	3.93	9.3	18.788	21.29	1.13317	3.553	1.75873	53.29
Unloading	3.32	3.19	4.37	8.31378	6.821	0.820445	1.841	0.967691	8.828
Unloading	3.01	2.33	5.22	5.50544	5.613	1.01954	1.224	1.16054	11.3
Unloading	3.63	3.38	3.99	9.63148	8.159	0.847118	1.653	0.684783	12.23
Unloading	3.52	2.59	4.41	7.15669	6.925	0.967626	1.953	1.20345	7.026
Unloading	3.93	3.51	3.91	10.8285	8.544	0.789027	2.021	0.729749	10.76
Unloading	3.35	3.62	3.85	9.5197	5.515	0.579325	1.424	0.575901	7.106
Unloading	4.02	3.25	4.6	10.256	8.276	0.80694	1.834	0.82258	14.34
Unloading	3.34	3.48	3.08	9.12421	7.043	0.771902	1.742	0.588035	9.193
Unloading	2.78	2.52	3.83	5.4994	5.595	1.01738	1.127	0.784888	8.036
Unloading	3.62	3.27	3.21	9.29236	8.789	0.945831	1.951	0.673963	15.29
