# Supplementary material for: Different mechanisms activated by mild versus strong loading in rat Achilles tendon healing
Source: PLoS One. 2018 Jul 25;13(7):e0201211. doi: 10.1371/journal.pone.0201211 (PMC6059492; doi:10.1371/journal.pone.0201211)
Supplement: S2 Dataset — CT values for each gene and each rat. (XLSX) [file pone.0201211.s002.xlsx]

## Sheet: CCL7
Group	Cт Ubc	CT CCL7
Unloading	26.2636	27.9563
Unloading	25.6025	27.0425
Unloading	25.9577	26.4605
Unloading	26.242	26.5858
Unloading	25.7367	28.973
Unloading	25.5881	28.0943
Unloading	26.7134	28.3603
Unloading	26.3505	29.1317
Unloading	25.8782	27.9589
Unloading	26.5578	29.2072
Unloading	26.6985	29.7722
Mild loading	26.172	25.5363
Mild loading	25.8481	29.3262
Mild loading	26.268	28.5917
Mild loading	25.88	29.0077
Mild loading	26.5091	27.4865
Mild loading	25.9547	26.9528
Mild loading	26.0301	27.4053
Mild loading	26.716	28.4641
Mild loading	26.478	27.8152
Mild loading	26.9454	29.621
Strong loading	26.6409	28.0472
Strong loading	26.2406	29.0051
Strong loading	26.0363	27.3183
Strong loading	26.8507	27.8274
Strong loading	26.2152	27.8229
Strong loading	26.1616	28.6758
Strong loading	26.3375	27.6207
Strong loading	26.0606	27.5867
Strong loading	26.5757	28.6475
Strong loading	26.4726	27.9884
Strong loading	26.8609	29.5048

## Sheet: COL1A1
Group	CT Ubc	CT COL1A1
Unloading	26.1996	21.1302
Unloading	25.7583	20.7518
Unloading	25.6275	20.0999
Unloading	25.9821	21.631
Unloading	25.5755	20.0027
Unloading	25.4323	20.0692
Unloading	26.655	21.2878
Unloading	26.2199	20.9544
Unloading	25.911	20.9275
Unloading	26.4891	20.6506
Unloading	26.6273	20.9809
Mild loading	26.1564	20.5249
Mild loading	25.8958	20.379
Mild loading	25.9526	20.5626
Mild loading	25.7648	20.2927
Mild loading	26.3954	20.4102
Mild loading	25.969	20.2994
Mild loading	25.8758	19.6719
Mild loading	26.5804	21.1497
Mild loading	26.361	20.6376
Mild loading	26.907	21.1699
Strong loading	26.1868	20.5159
Strong loading	26.4638	20.9473
Strong loading	25.9396	19.3016
Strong loading	26.5216	20.2421
Strong loading	26.0886	19.5154
Strong loading	26.0897	20.1123
Strong loading	26.3333	20.2579
Strong loading	25.8689	20.0345
Strong loading	26.2988	20.183
Strong loading	26.3409	20.2645
Strong loading	26.7501	20.2497

## Sheet: IL1B
Group	Ct Ubc	Ct IL1b
Unloading	26.2575	30.1252
Unloading	25.9826	29.7666
Unloading	25.6589	30.7765
Unloading	26.2456	29.0771
Unloading	25.7125	30.128
Unloading	25.6335	29.2821
Unloading	26.7924	29.5663
Unloading	26.4141	30.3511
Unloading	26.0017	30.2305
Unloading	26.2005	28.8824
Unloading	27.1439	31.3808
Mild loading	26.1488	29.3333
Mild loading	26.2271	29.969
Mild loading	26.0406	30.4174
Mild loading	25.8174	29.9766
Mild loading	26.5078	29.9534
Mild loading	26.279	30.2243
Mild loading	25.9866	29.6795
Mild loading	26.7957	29.8693
Mild loading	26.4945	29.2387
Mild loading	27.0632	30.7486
Strong loading	26.3997	29.5729
Strong loading	26.3502	31.5812
Strong loading	26.1153	29.6471
Strong loading	26.7538	28.9801
Strong loading	26.3399	30.0167
Strong loading	26.1912	30.2546
Strong loading	26.5578	29.7926
Strong loading	25.9736	29.3412
Strong loading	26.4872	30.7254
Strong loading	26.5265	29.2042
Strong loading	26.9209	28.9466

## Sheet: PTGES
Group	Ct Ubc	Ct PTGES
Unloading	26.3643	29.9436
Unloading	25.9651	30.4116
Unloading	25.5582	28.9442
Unloading	26.0237	29.382
Unloading	25.6185	30.0297
Unloading	25.6549	29.4192
Unloading	26.6679	30.1803
Unloading	26.3082	30.9944
Unloading	25.874	29.2014
Unloading	26.673	29.9631
Unloading	26.7616	30.007
Mild loading	26.1356	29.7716
Mild loading	25.9054	29.6613
Mild loading	26.311	30.2377
Mild loading	25.8345	30.2393
Mild loading	26.5558	29.3508
Mild loading	25.9618	28.928
Mild loading	25.9158	28.8601
Mild loading	26.7066	29.825
Mild loading	26.372	29.1676
Mild loading	26.7593	29.9457
Strong loading	26.4247	30.1912
Strong loading	26.3831	31.3005
Strong loading	26.035	30.1312
Strong loading	26.7966	30.1769
Strong loading	26.1089	30.1466
Strong loading	25.9602	31.3871
Strong loading	26.4256	29.7573
Strong loading	26.2453	30.2067
Strong loading	26.4656	30.9144
Strong loading	26.4436	30.17
Strong loading	26.7286	29.9044

## Sheet: IL6
Group	Ct Ubc	Ct IL6
Unloading	26.3247	30.3726
Unloading	25.9322	29.0714
Unloading	25.7333	28.53
Unloading	26.1599	28.5387
Unloading	25.777	32.5852
Unloading	25.7542	31.7818
Unloading	26.6101	29.8338
Unloading	26.225	31.6242
Unloading	25.9487	30.927
Unloading	26.711	32.52
Unloading	26.8951	32.9106
Mild loading	26.2221	29.8544
Mild loading	26.0254	31.9333
Mild loading	25.9837	31.6471
Mild loading	25.893	32.4179
Mild loading	26.4924	29.8075
Mild loading	26.0279	28.9617
Mild loading	26.005	30.9202
Mild loading	26.9147	31.2021
Mild loading	26.4936	31.6009
Mild loading	26.8134	31.9503
Strong loading	26.7666	29.4072
Strong loading	26.3185	29.7241
Strong loading	26.062	28.9418
Strong loading	26.7546	28.3373
Strong loading	26.199	30.4181
Strong loading	26.1724	30.7031
Strong loading	26.4349	28.6193
Strong loading	26.2311	28.552
Strong loading	26.7761	30.0079
Strong loading	26.5641	27.4605
Strong loading	26.7275	30.6077

## Sheet: COX2
Group	Ct Ubc	Ct COX2
Unloading	26.3458	30.6935
Unloading	26.0747	30.0819
Unloading	25.7317	30.2876
Unloading	26.3701	30.3196
Unloading	25.8109	31.7795
Unloading	25.7639	30.9614
Unloading	26.8782	30.1973
Unloading	26.6042	30.8782
Unloading	25.9701	31.8419
Unloading	26.8486	32.2416
Unloading	26.8926	31.4613
Mild loading	26.2975	29.6167
Mild loading	26.1508	32.0147
Mild loading	26.1734	30.762
Mild loading	26.0577	30.9806
Mild loading	26.7346	30.3065
Mild loading	26.1466	30.1739
Mild loading	25.9703	30.0816
Mild loading	26.8246	30.3
Mild loading	26.9407	30.9395
Mild loading	26.9282	30.7053
Strong loading	26.82	30.5734
Strong loading	26.5919	28.7968
Strong loading	26.2604	28.7916
Strong loading	26.8276	28.3506
Strong loading	26.3317	30.4538
Strong loading	26.359	29.1839
Strong loading	26.775	28.2405
Strong loading	26.0481	28.982
Strong loading	26.6548	29.6908
Strong loading	26.6766	27.8741
Strong loading	26.9528	29.325

## Sheet: iNOS
Group	Ct Ubc	Ct iNOS
Unloading	26.4084	35.1405
Unloading	25.8606	33.1485
Unloading	25.9161	34.7792
Unloading	26.3285	32.4086
Unloading	26.1505	33.7932
Unloading	25.6235	30.8869
Unloading	26.8541	32.714
Unloading	26.274	33.1709
Unloading	26.1162	35.3197
Unloading	26.5761	35.5095
Unloading	26.932	35.9415
Mild loading	26.2878	32.9331
Mild loading	26.0103	33.3374
Mild loading	26.145	34.2514
Mild loading	25.8062	32.6985
Mild loading	26.4661	32.8572
Mild loading	26.3953	32.3111
Mild loading	26.0374	29.0638
Mild loading	26.8052	32.4421
Mild loading	26.8245	30.3417
Mild loading	26.9609	33.55
Strong loading	26.6541	36.5094
Strong loading	26.3545	33.3365
Strong loading	26.1253	30.9583
Strong loading	26.8747	30.496
Strong loading	26.262	33.6459
Strong loading	26.0466	31.4514
Strong loading	26.6699	31.7679
Strong loading	26.0265	33.2511
Strong loading	26.6498	33.6013
Strong loading	26.5411	30.573
Strong loading	26.9536	32.9465

## Sheet: SELE
Group	Ct Ubc	Ct SELE
Unloading	26.3323	31.5272
Unloading	25.9658	31.0551
Unloading	25.6969	30.9024
Unloading	26.153	30.5996
Unloading	25.8584	29.6458
Unloading	25.73	30.2374
Unloading	26.7479	30.9761
Unloading	26.4312	31.9494
Unloading	25.9677	30.9523
Unloading	26.5809	31.9106
Unloading	26.8339	30.9083
Unloading	26.8712	31.4254
Mild loading	26.4178	30.6814
Mild loading	26.1882	30.2446
Mild loading	26.1398	30.7885
Mild loading	25.9669	29.9147
Mild loading	25.7831	31.0731
Mild loading	26.7025	31.222
Mild loading	26.1785	30.7772
Mild loading	25.9269	30.637
Mild loading	26.697	30.8019
Mild loading	26.6775	30.7036
Mild loading	26.8439	31.6262
Strong loading	26.5425	31.2956
Strong loading	26.4785	31.7286
Strong loading	25.9625	29.5043
Strong loading	26.9706	30.2359
Strong loading	26.5618	30.1948
Strong loading	26.4222	30.9848
Strong loading	26.5345	30.5029
Strong loading	25.9966	31.3803
Strong loading	26.4195	31.0241
Strong loading	26.7819	30.7468
Strong loading	26.9431	30.7049
Strong loading	26.9421	30.947

## Sheet: ICAM1
Group	Ct Ubc	Ct ICAM1
Unloading	26.1597	28.0306
Unloading	25.7473	27.5591
Unloading	25.4365	27.0361
Unloading	25.9372	27.3674
Unloading	25.6337	27.8476
Unloading	25.353	27.273
Unloading	26.5834	27.8787
Unloading	26.1838	28.1401
Unloading	25.7019	27.8936
Unloading	26.4226	27.9775
Unloading	26.4364	27.8482
Unloading	26.9102	28.1131
Mild loading	26.0238	27.8843
Mild loading	25.8686	27.5029
Mild loading	25.981	27.8697
Mild loading	25.9306	27.5361
Mild loading	25.4648	27.7222
Mild loading	26.3993	27.849
Mild loading	25.7279	27.5507
Mild loading	25.7916	27.1863
Mild loading	26.4956	27.8805
Mild loading	26.4777	27.7051
Mild loading	26.7257	28.0926
Strong loading	26.3069	27.9625
Strong loading	26.2701	28.4711
Strong loading	25.9627	27.3333
Strong loading	26.4506	28.1935
Strong loading	25.9689	27.783
Strong loading	26.1791	28.125
Strong loading	26.3566	28.1173
Strong loading	25.8586	27.9289
Strong loading	26.13	28.3021
Strong loading	26.4259	27.9413
Strong loading	26.9006	28.3584
Strong loading	26.9379	28.1541

## Sheet: VCAM1
Group	Ct Ubc	Ct VCAM1
Unloading	26.3413	31.0505
Unloading	25.9303	30.3263
Unloading	25.6495	29.9139
Unloading	26.1359	30.5345
Unloading	25.8652	30.4451
Unloading	25.5492	30.1228
Unloading	26.8003	30.8037
Unloading	26.3997	31.5059
Unloading	25.969	30.833
Unloading	26.5301	30.5005
Unloading	26.55	30.2564
Unloading	26.9449	31.1194
Mild loading	26.3777	30.2083
Mild loading	26.0745	30.3845
Mild loading	26.079	30.5533
Mild loading	26.1577	30.8906
Mild loading	25.5281	30.4434
Mild loading	26.5334	30.4543
Mild loading	26.014	30.462
Mild loading	25.9464	29.6565
Mild loading	26.6929	30.8845
Mild loading	26.6699	30.0386
Mild loading	26.9252	30.7424
Strong loading	26.5758	30.9548
Strong loading	26.5113	32.2245
Strong loading	26.0355	30.1516
Strong loading	26.7586	30.9705
Strong loading	26.2908	29.9594
Strong loading	26.2316	31.7978
Strong loading	26.672	31.9411
Strong loading	25.9711	30.9764
Strong loading	26.4988	31.5465
Strong loading	26.462	31.5174
Strong loading	26.9597	32.1655
Strong loading	26.9385	31.1029

[truncated: 9 more sheets: CXCL1, CCL2, TNF, IFNG, IL10, COL3A1, ELN, LOX, COL5A1]
