# Supplementary material for: Different mechanisms activated by mild versus strong loading in rat Achilles tendon healing
Source: PLoS One. 2018 Jul 25;13(7):e0201211. doi: 10.1371/journal.pone.0201211 (PMC6059492; doi:10.1371/journal.pone.0201211)
Supplement: S3 Dataset — Detection of leakage of BSA-FITC in the tissue and in blood. TW means tissue weight; FBP means Fluorescence in the Blood Plasma (counts/s); FT means Fluorescence in the Tendon (counts/s). (XLSX) [file pone.0201211.s003.xlsx]

## Sheet: Day 3
Group	TW (mg)	FBP (counts/s)	FBP-Blank	FBP-Blank/µl	FT (counts/s)	FT-Blank	TV (µl)	FBP-Blank/80	FT-Blank/TW	Column J/Column I	BSA-FITC 1 mg/ml (counts/s)	476580
Mild loading	56	150144	149187	1864.84	1724	767	200	1864.84	13.6964	0.00734457	Blank (PBS) (counts/s)	957
Mild loading	21	515153	514196	6427.45	1722	765	200	6427.45	36.4286	0.00566766
Mild loading	22	573206	572249	7153.11	15640	14683	200	7153.11	667.409	0.0933033
Mild loading	69	485686	484729	6059.11	8409	7452	200	6059.11	108	0.0178244
Mild loading	87	341884	340927	4261.59	13515	12558	200	4261.59	144.345	0.0338711
Mild loading	21	541243	540286	6753.57	3992	3035	200	6753.57	144.524	0.0213996
Mild loading	54	361568	360611	4507.64	6826	5869	200	4507.64	108.685	0.0241113
Mild loading	56	442009	441052	5513.15	42086	41129	200	5513.15	734.446	0.133217
Mild loading	58	546491	545534	6819.18	34073	33116	200	6819.18	570.966	0.0837294
Mild loading	58	563679	562722	7034.02	29736	28779	200	7034.02	496.19	0.0705414
Mild loading	59	556197	555240	6940.5	15658	14701	200	6940.5	249.169	0.0359008
Mild loading	61	543009	542052	6775.65	8669	7712	200	6775.65	126.426	0.0186589
Strong loading	78	502976	502019	6275.24	41501	40544	200	6275.24	519.795	0.0828327
Strong loading	42	564250	563293	7041.16	44627	43670	200	7041.16	1039.76	0.147669
Strong loading	98	521429	520472	6505.9	54811	53854	200	6505.9	549.531	0.0844665
Strong loading	46	484235	483278	6040.98	76475	75518	200	6040.98	1641.7	0.27176
Strong loading	39	476559	475602	5945.02	18863	17906	200	5945.02	459.128	0.077229
Strong loading	50	559787	558830	6985.38	68370	67413	200	6985.38	1348.26	0.193012
Strong loading	72	503901	502944	6286.8	64732	63775	200	6286.8	885.764	0.140893
Strong loading	60	483620	482663	6033.29	49031	48074	200	6033.29	801.233	0.132802
Strong loading	82	513413	512456	6405.7	46827	45870	200	6405.7	559.39	0.087327
Strong loading	128	142806	141849	1773.11	22647	21690	200	1773.11	169.453	0.0955682
Strong loading	89	452957	452000	5650	69754	68797	200	5650	773	0.136814
Strong loading	114	530381	529424	6617.8	77104	76147	200	6617.8	667.956	0.100933

## Sheet: Day 5
Group	TW (mg)	FBP (counts/s)	FBP-Blank (958)	FBP-Blank/µl	FT (counts/s)	FT-Blank	TV (µl)	FBP-Blank/80	FT-Blank/TW	Column J/Column I	BSA-FITC 1 mg/ml (counts/s)	474674
Mild Loading	62	524743	523785	6547.31	26021	25063	200	6547.31	404.242	0.0617417	Blank (PBS) (counts/s)	958
Mild Loading	46	539519	538561	6732.01	32887	31929	200	6732.01	694.109	0.103106
Mild Loading	71	423768	422810	5285.12	20853	19895	200	5285.12	280.211	0.0530189
Mild Loading	65	525270	524312	6553.9	24255	23297	200	6553.9	358.415	0.0546873
Mild Loading	78	515541	514583	6432.29	19741	18783	200	6432.29	240.808	0.0374373
Mild Loading	57	467031	466073	5825.91	26978	26020	200	5825.91	456.491	0.0783553
Mild Loading	84	402111	401153	5014.41	27638	26680	200	5014.41	317.619	0.0633412
Mild Loading	61	50475	49517	618.962	5495	4537	200	618.962	74.377	0.120164
Mild Loading	43	502731	501773	6272.16	7056	6098	200	6272.16	141.814	0.0226101
Mild Loading	73	533849	532891	6661.14	20655	19697	200	6661.14	269.822	0.0405069
Mild Loading	55	505247	504289	6303.61	20370	19412	200	6303.61	352.945	0.055991
Mild Loading	56	526721	525763	6572.04	17248	16290	200	6572.04	290.893	0.0442622
Strong loading	93	486417	485459	6068.24	68497	67539	200	6068.24	726.226	0.119677
Strong loading	95	516665	515707	6446.34	100926	99968	200	6446.34	1052.29	0.163239
Strong loading	133	549119	548161	6852.01	134616	133658	200	6852.01	1004.95	0.146665
Strong loading	120	515092	514134	6426.68	50497	49539	130	6426.68	412.825	0.0642362
Strong loading	147	99951	98993	1237.41	20116	19158	200	1237.41	130.327	0.105322
Strong loading	131	526646	525688	6571.1	96998	96040	200	6571.1	733.13	0.111569
Strong loading	155	459786	458828	5735.35	97854	96896	200	5735.35	625.135	0.108997
Strong loading	90	227916	226958	2836.97	34280	33322	200	2836.97	370.244	0.130507
Strong loading	152	483005	482047	6025.59	121930	120972	130	6025.59	795.868	0.132081
Strong loading	78	533819	532861	6660.76	84997	84039	200	6660.76	1077.42	0.161757
Strong loading	95	526943	525985	6574.81	185254	184296	200	6574.81	1939.96	0.295059
Strong loading	88	540469	539511	6743.89	106211	105253	200	6743.89	1196.06	0.177354

## Sheet: Day 14
Group	TW (mg)	FBP (counts/s)	FBP-Blank (954)	FBP-Blank/µl	FT (counts/s)	FT-Blank	TV (µl)	FBP-Blank/80	FT-Blank/TW	Column J/Column I	BSA-FITC 1 mg/ml (counts/s)	476372
Mild loading	23	500051	499097	6238.71	7208	6254	200	6238.71	271.913	0.0435848	Blank (PBS) (counts/s)	954
Mild loading	68	466603	465649	5820.61	6654	5700	200	5820.61	83.8235	0.0144012
Mild loading	79	496946	495992	6199.9	11708	10754	200	6199.9	136.127	0.0219563
Mild loading	71	519494	518540	6481.75	11120	10166	150	6481.75	143.183	0.0220902
Mild loading	9	494967	494013	6175.16	4957	4003	200	6175.16	444.778	0.0720269
Mild loading	80	500913	499959	6249.49	22064	21110	200	6249.49	263.875	0.0422235
Mild loading	56	449473	448519	5606.49	18969	18015	200	5606.49	321.696	0.0573793
Mild loading	24	495616	494662	6183.27	11062	10108	200	6183.27	421.167	0.0681139
Mild loading	78	500184	499230	6240.38	14873	13919	200	6240.38	178.449	0.0285958
Mild loading	60	483116	482162	6027.02	12331	11377	200	6027.02	189.617	0.0314611
Mild loading	60	533389	532435	6655.44	10643	9689	200	6655.44	161.483	0.0242634
Mild loading	58	466113	465159	5814.49	11052	10098	200	5814.49	174.103	0.029943
Strong loading	186	448166	447212	5590.15	25897	24943	200	5590.15	134.102	0.023989
Strong loading	71	519683	518729	6484.11	20176	19222	150	6484.11	270.732	0.0417532
Strong loading	106	476049	475095	5938.69	17304	16350	150	5938.69	154.245	0.025973
Strong loading	132	281178	280224	3502.8	15473	14519	200	3502.8	109.992	0.0314013
Strong loading	65	508861	507907	6348.84	57526	56572	200	6348.84	870.338	0.137086
Strong loading	132	490797	489843	6123.04	37863	36909	150	6123.04	279.614	0.0456658
Strong loading	174	478699	477745	5971.81	52756	51802	200	5971.81	297.713	0.049853
Strong loading	145	438359	437405	5467.56	40152	39198	150	5467.56	270.331	0.0494427
Strong loading	59	465018	464064	5800.8	15990	15036	140	5800.8	254.847	0.0439332
Strong loading	186	479544	478590	5982.38	395956	395002	200	5982.38	2123.67	0.354987
Strong loading	75	522096	521142	6514.27	46730	45776	130	6514.27	610.347	0.0936937
Strong loading	209	445584	444630	5557.88	110752	109798	200	5557.88	525.349	0.0945234
